# Supplementary material for: Laugh before You Study: Does Watching Funny Videos before Study Facilitate Learning?
Source: Int J Environ Res Public Health. 2022 Apr 7;19(8):4434. doi: 10.3390/ijerph19084434 (PMC9030648; doi:10.3390/ijerph19084434)
Supplement: Supplementary file 1 [file ijerph-19-04434-s001.zip]

Archive with 1 entries (1 files):
- ijerph-1636908-supplementary.pdf
